# Supplementary material for: Design of SnO2:Ni,Ir Nanoparticulate Photoelectrodes for Efficient Photoelectrochemical Water Splitting
Source: Nanomaterials (Basel). 2022 Jan 28;12(3):453. doi: 10.3390/nano12030453 (PMC8839913; doi:10.3390/nano12030453)
Supplement: Supplementary file 1 [file nanomaterials-12-00453-s001.zip]

Archive with 1 entries (1 files):
- nanomaterials-1545166-supplementary-proof done.pdf
